# Supplementary material for: Antisense-mediated repression of SAGA-dependent genes involves the HIR histone chaperone
Source: Nucleic Acids Res. 2022 Apr 26;50(8):4515–28. doi: 10.1093/nar/gkac264 (PMC9071385; doi:10.1093/nar/gkac264)
Supplement: gkac264_Supplemental_Files [file gkac264_supplemental_files.zip]

Archive with 4 entries (4 files):
- HIR_Supplementary_Figures.pdf
- TableS1_Revised_def.xlsx
- TableS2_Revised_def.xlsx
- TableS_Legends.docx
