# Supplementary material for: Antisense-mediated repression of SAGA-dependent genes involves the HIR histone chaperone
Source: Nucleic Acids Res. 2022 Apr 26;50(8):4515–28. doi: 10.1093/nar/gkac264 (PMC9071385; doi:10.1093/nar/gkac264)
Supplement: gkac264_Supplemental_Files [file gkac264_supplemental_files.zip › TableS1_Revised_def.xlsx]

## Sheet: Genetic Screen
Nucleus
Histone / Chromatin / Transcription
YAR003W	SWD1	SET1C complex subunit
YBL008W	HIR1	HIR complex subunit
YBR009C	HHF1	Histone H4
YBR095C	RXT2	RPD3L subunit
YBR215W	HPC2	HIR complex subunit
YDR289C	RTT103	RNAPII termination
YDR469W	SDC1	SET1C complex subunit
YGL013C	PDR1	Transcription factor
YGL224C	SDT1	Suppressor of disruption of TFIIS
YGR003W	CUL3	Ubiquitin protein ligase - involved in RNAPII proteolysis via poly-ubiquitylation
YGR275W	RTT102	RSC and SWI/SNF subunit
YJR140C	HIR3	HIR complex subunit
YMR312W	ELP6	Subunit of hexameric RecA-like ATPase Elp456 Elongator subcomplex
YNL097C	PHO23	RPD3L subunit
YOR038C	HIR2	HIR complex subunit
YPL055C	LGE1	SET1C complex subunit
YPL127C	HHO1	Histone H1
YPL139C	UME1	RPD3S and L subunit
YPR070W	MED1	Mediator subunit
YPR179C	HDA3	HDA1 complex subunit
RNA processing
YDR138W	HPR1	Subunit of THO/TREX complexes
YJL047C	RTT101	Regulator of Ty1 transposition protein 101 (Cullin-8)
YKL149C	DBR1	Lariat debranching enzyme involved in RNA splicing
Cytoplasm
Heat shock
YDL229W	SSB1	Heat shock protein SSB1 (Cold-inducible protein YG101)
YDR214W	AHA1	Hsp90 co-chaperone AHA1 (Activator of Hsp90 ATPase protein 1)
YER048C	CAJ1	Protein CAJ1
Amino-Acids Synthesis
YCL057W	PRD1	Saccharolysin (EC 3.4.24.37) (Oligopeptidase YSCD) (Protease D) (Proteinase yscD)
YDR428C	BNA7	Probable kynurenine formamidase (EC 3.5.1.9) (Biosynthesis of nicotinic acid protein 7) (Probable N-formylkynurenine formamidase)
YKL069W	YKL069W	Free methionine-R-sulfoxide reductase (fRMsr) (EC 1.8.4.14) (GAF domain-containing protein YKL069W)
YML086C	ALO1	D-arabinono-1,4-lactone oxidase (ALO) (EC 1.1.3.37) (L-galactono-gamma-lactone oxidase)
YNL104C	LEU4	2-isopropylmalate synthase (EC 2.3.3.13) (Alpha-IPM synthase) (Alpha-isopropylmalate synthase)
YNL141W	AAH1	Adenosine deaminase (EC 3.5.4.4) (Adenosine aminohydrolase)
YOR184W	SER1	Phosphoserine aminotransferase (PSAT) (EC 2.6.1.52) (Phosphohydroxythreonine aminotransferase)
YPL110C	GDE1	Glycerophosphodiester phosphodiesterase GDE1 (EC 3.1.4.46)
Translation / RNA maturation
YAL059W	ECM1	Protein ECM1 (Extracellular mutant protein 1) (Protein SIM1)
YCL037C	SRO9	Eukaryotic type mRNA surveillance and transport factors mRNA cycle factors. Common to processing body (P body) and stress granule.
YCR077C	PAT1	DNA topoisomerase 2-associated protein PAT1 (Decapping activator and translational repressor PAT1) (Topoisomerase II-associated protein PAT1) (mRNA turnover protein 1)
YDR385W	EFT1	Elongation factor 2 (EF-2) (Eukaryotic elongation factor 2) (eEF2) (Ribosomal translocase) (Translation elongation factor 2)
YDR494W	RSM28	37S ribosomal protein RSM28, mitochondrial
YGL222C	EDC1	Enhancer of mRNA-decapping protein 1
YGR054W	YGR054W	Eukaryotic translation initiation factor 2A (eIF-2A)
YGR162W	TIF4631	Eukaryotic initiation factor 4F subunit p150 (eIF-4F p150) (eIF4F p150) (eIF4G1) (mRNA cap-binding protein complex subunit p150)
YIL030C	SSM4	ERAD-associated E3 ubiquitin-protein ligase DOA10 (EC 6.3.2.-)
YKL081W	TEF4	Elongation factor 1-gamma 2 (EF-1-gamma 2) (Eukaryotic elongation factor 1Bgamma 2) (eEF1Bgamma 2) (Translation elongation factor 1B gamma 2)
YLR375W	STP3	Zinc finger protein STP3
YPL123C	RNY1	Ribonuclease T2-like (RNase T2-like) (EC 3.1.27.1)
YPR043W	RPL43A	60S ribosomal protein L43 (L37a) (YL35)
Other
YAL060W	BDH1	Diacetyl reductase [(R)-acetoin forming] (EC 1.1.1.303)
YAL067C	SEO1	Probable transporter SEO1
YBL051C	PIN4	RNA-binding protein PIN4 (Psi inducibility protein 4)
YBR025C	OLA1	Uncharacterized GTP-binding protein OLA1 (Obg-like ATPase 1)
YBR107C	IML3	Central kinetochore subunit IML3 (Increased minichromosome loss protein 3) (Minichromosome maintenance protein 19)
YBR172C	SMY2	Protein SMY2 (Suppressor of MYO2-66 protein)
YBR214W	SDS24	Protein SDS24
YBR264C	YPT10	GTP-binding protein YPT10
YCL032W	STE50	Protein STE50
YDL048C	STP4	Zinc finger protein STP4
YDR108W	TRS85	Component of transport protein particle (TRAPP) complex III
YDL124W	YDL124W	NADPH-dependent alpha-keto amide reductase (AKR-E) (EC 1.2.1.-) (YKAR)
YDL167C	NRP1	Asparagine-rich protein (Protein ARP)
YDL200C	MGT1	Methylated-DNA--protein-cysteine methyltransferase (EC 2.1.1.63) (6-O-methylguanine-DNA methyltransferase) (MGMT) (DNA repair MTase) (O-6-methylguanine-DNA-alkyltransferase)
YDR006C	SOK1	Protein SOK1
YDR057W	YOS9	Protein OS-9 homolog
YDR218C	SPR28	Sporulation-regulated protein 28
YDR318W	MCM21	Central kinetochore subunit MCM21 (Chromosome transmission fidelity protein 5) (Minichromosome maintenance protein 21)
YDR352W	YDR352W	Vacuolar integral membrane protein YDR352W
YDR383C	NKP1	Central kinetochore subunit NKP1 (Non-essential kinetochore protein 1)
YDR424C	DYN2	Dynein light chain 1, cytoplasmic
YDR436W	PPZ2	Serine/threonine-protein phosphatase PP-Z2 (EC 3.1.3.16)
YDR479C	PEX29	Peroxisomal membrane protein PEX29 (Peroxin-29)
YDR480W	DIG2	Down-regulator of invasive growth 2 (Regulator of STE12 protein 2) (Regulator of sterile twelve 2)
YDR519W	FPR2	Peptidyl-prolyl cis-trans isomerase FPR2 (PPIase FPR2) (EC 5.2.1.8) (FK506-binding protein 2) (FKBP proline rotamase 2) (FKBP-13) (FKBP-15)
YEL029C	BUD16	Putative pyridoxal kinase BUD16 (EC 2.7.1.35) (Bud site selection protein 16)
YEL031W	SPF1	Probable cation-transporting ATPase 1 (EC 3.6.3.-)
YER016W	BIM1	Protein BIM1, Microtubule-binding protein
YER089C	PTC2	Protein phosphatase 2C homolog 2 (PP2C-2) (EC 3.1.3.16)
YER123W	YCK3	Casein kinase I homolog 3 (EC 2.7.11.1)
YFL004W	VTC2	Vacuolar transporter chaperone 2 (Phosphate metabolism protein 1)
YFL007W	BLM10	Proteasome activator BLM10 (Bleomycin resistance protein BLM10)
YFL033C	RIM15	Serine/threonine-protein kinase RIM15 (EC 2.7.11.1)
YFR040W	SAP155	SIT4-associating protein SAP155
YGL223C	COG1	Conserved oligomeric Golgi complex subunit 1 (COG complex subunit 1) (Complexed with DOR1 protein 3) (Component of oligomeric Golgi complex 1) (Protein SEC36)
YGR004W	PEX31	Peroxisomal membrane protein PEX31 (Peroxin-31)
YGR155W	CYS4	Cystathionine beta-synthase (EC 4.2.1.22) (Beta-thionase) (Serine sulfhydrase) (Sulfur transfer protein 4)
YGR206W	MVB12	Multivesicular body sorting factor 12 (12 kDa multivesicular body sorting factor) (ESCRT-I complex subunit MVB12)
YHL035C	VMR1	ABC transporter ATP-binding protein/permease VMR1 (Vacuolar multidrug resistance protein 1)
YHR152W	SPO12	Sporulation-specific protein 12
YHR179W	OYE2	NADPH dehydrogenase 2 (EC 1.6.99.1) (Old yellow enzyme 2)
YHR185C	PFS1	Prospore formation at selected spindle poles protein 1 (Accumulates dyads protein 1)
YIR037W	HYR1	Peroxiredoxin HYR1 (EC 1.11.1.15) (Glutathione peroxidase 3) (Hydrogen peroxide resistance protein 1) (Oxidant receptor peroxidase 1) (Phospholipid hydroperoxide glutathione peroxidase 3) (PHGPx3)
YJL068C	YJL068C	S-formylglutathione hydrolase (FGH) (EC 3.1.2.12)
YJR033C	RAV1	Regulator of V-ATPase in vacuolar membrane protein 1 (Suppression of the onset of impotence protein 3)
YKL026C	GPX1	Glutathione peroxidase 1 (EC 1.11.1.9)
YKR028W	SAP190	SIT4-associating protein SAP190
YLR034C	SMF3	Iron transporter SMF3
YLR118C	YLR118C	Acyl-protein thioesterase 1 (EC 3.1.2.-)
YLR199C	PBA1	Proteasome chaperone 1 (Proteasome biogenesis-associated protein 1)
YLR214W	FRE1	Ferric/cupric reductase transmembrane component 1 (EC 1.16.1.-) (Ferric-chelate reductase 1)
YLR219W	MSC3	Meiotic sister-chromatid recombination protein 3
YLR286C	CTS1	Endochitinase (EC 3.2.1.14) (Soluble cell wall protein 2)
YLR427W	MAG2	RING-finger protein MAG2
YLR436C	ECM30	Protein ECM30 (Extracellular mutant protein 30)
YML075C	HMG1	3-hydroxy-3-methylglutaryl-coenzyme A reductase 1 (HMG-CoA reductase 1) (EC 1.1.1.34)
YML080W	DUS1	tRNA-dihydrouridine synthase 1 (EC 1.-.-.-)
YMR204C	INP1	Inheritance of peroxisomes protein 1
YMR274C	RCE1	CAAX prenyl protease 2 (EC 3.4.22.-) (Prenyl protein-specific endoprotease 2) (PPSEP 2) (Ras and A-factor-converting enzyme) (RACE)
YNL040W	YNL040W	Putative alanyl-tRNA editing protein alaX (AlaX) (AlaXp) (AlaXp-II) (Alanyl-tRNA deacylase alaX)
YNL053W	MSG5	Tyrosine-protein phosphatase MSG5 (EC 3.1.3.48)
YNL054W	VAC7	Vacuolar segregation protein 7
YNL098C	RAS2	Ras-like protein 2
YNL153C	GIM3	Prefoldin subunit 4 (Genes involved in microtubule biogenesis protein 3) (Gim complex subunit 3) (GimC subunit 3)
YNR033W	ABZ1	Aminodeoxychorismate synthase (ADC synthase) (EC 2.6.1.85) (P-aminobenzoic acid synthase) (PABA synthase) (Para-aminobenzoate synthase)
YOL061W	PRS5	Ribose-phosphate pyrophosphokinase 5 (EC 2.7.6.1) (Phosphoribosyl pyrophosphate synthase 5)
YOL063C	CRT10	Protein CRT10 (Constitutive RNR transcription regulator 10)
YOL088C	MPD2	Protein disulfide isomerase MPD2 (EC 5.3.4.1)
YOL125W	TRM13	tRNA guanosine-2'-O-methyltransferase TRM13 (EC 2.1.1.-) (tRNA [Gm4] methyltransferase) (tRNA methylase 13)
YOR311C	DGK1	CTP-dependent diacylglycerol kinase 1 (EC 2.7.1.n5) (Diglyceride kinase 1) (DAG kinase 1) (High-copy suppressor of SLY1 defect protein 1)
YPL074W	YTA6	Probable 26S protease subunit YTA6 (Tat-binding homolog 6)
YPR046W	MCM16	Central kinetochore subunit MCM16 (Minichromosome maintenance protein 16)
YPR062W	FCY1	Cytosine deaminase (EC 3.5.4.1) (Cytosine aminohydrolase)
YPR127W	YPR127W	Putative pyridoxal reductase (PL reductase) (PL-red) (EC 1.1.1.65)
YPR171W	BSP1	Protein BSP1 (Binding of synaptojanin polyphosphoinositide phosphatase domain protein 1)
Mitochondria
YBL080C	PET112	Glutamyl-tRNA(Gln) amidotransferase subunit B, mitochondrial (Glu-ADT subunit B) (EC 6.3.5.-) (Cytochrome oxidase assembly factor PET112)
YBR238C	YBR238C	Protein RMD9-like, mitochondrial
YDL198C	GGC1	Mitochondrial GTP/GDP carrier protein 1
YJR144W	MGM101	Mitochondrial genome maintenance protein MGM101
YKL093W	MBR1	Mitochondrial Biogenesis Regulation
YML054C	CYB2	Cytochrome b2, mitochondrial (EC 1.1.2.3) (L-lactate dehydrogenase [Cytochrome]) (L-lactate ferricytochrome C oxidoreductase) (L-LCR)
YML129C	COX14	Cytochrome c oxidase assembly protein COX14
YMR089C	YTA12	Mitochondrial respiratory chain complexes assembly protein YTA12 (EC 3.4.24.-) (Tat-binding homolog 12)
YNR045W	PET494	COX3 mRNA-specific translational activator PET494
YPL109C	YPL109C	ABC1 family protein YPL109C, mitochondrial
Membrane bound
Phosphate Transporters
YCR037C	PHO87	Inorganic phosphate transporter PHO87
YJL198W	PHO90	Low-affinity phosphate transporter PHO90
Endoplasmic Reticulum
YAL028W	FRT2	Protein HPH2 (Functionally related to TCP1 protein 2) (High pH protein 2)
YCL045C	EMC1	ER membrane protein complex subunit 1
YDR179W	NVJ3	Protein with a potential role in tethering ER and vacuoles
Nuclear enveloppe
YIL040W	APQ12	Protein APQ12 (nuclear envelope)
other
YLR414C	PUN1	Protein PUN1 (Plasma membrane protein up-regulated during nitrogen stress 1)
Uncharacterized ORFs - Putative ORFs/Proteins
YBR053C	YBR053C	Uncharacterized protein YBR053C
YBR116C	YBR116C	Uncharacterized protein YBR116C
YBR134W	YBR134W	Putative uncharacterized protein YBR134W
YBR174C	YBR174C	Putative uncharacterized protein YBR174C
YBR197C	YBR197C	Uncharacterized protein YBR197C
YBR225W	YBR225W	Uncharacterized protein YBR225W
YCL006C	YCL006C	Putative uncharacterized protein YCL006C
YCL026C	HBN1	Putative uncharacterized protein YCL026C
YCL042W	YCL042W	Putative uncharacterized protein YCL042W
YCL046W	YCL046W	Putative uncharacterized protein YCL046W
YCR016W	YCR016W	Uncharacterized protein YCR016W
YCR022C	YCR022C	Putative uncharacterized protein YCR022C
YCR099C	YCR099C	Putative uncharacterized protein YCR099C
YCR102W-A	YCR102W-A	Putative uncharacterized protein YCR102W-A
YDL187C	YDL187C	Putative uncharacterized protein YDL187C
YDR026C	YDR026C	Myb domain-containing protein YDR026C
YDR048C	YDR048C	Putative uncharacterized protein YDR048C
YDR095C	YDR095C	Putative uncharacterized protein YDR095C
YDR210W	YDR210W	Uncharacterized protein YDR210W
YDR249C	YDR249C	Uncharacterized protein YDR249C
YDR266C	YDR266C	LIM domain and RING finger protein YDR266C
YDR290W	YDR290W	Putative uncharacterized protein YDR290W
YDR415C	YDR415C	Probable aminopeptidase YDR415C (EC 3.4.11.-)
YDR475C	JIP4	Uncharacterized protein JIP4 (Jumonji-interacting protein 4)
YER079W	YER079W	Uncharacterized protein YER079W
YFL032W	YFL032W	Putative uncharacterized protein YFL032W
YFL052W	YFL052W	Uncharacterized transcriptional regulatory protein YFL052W
YFL063W	YFL063W	UPF0320 protein YFL063W
YGL131C	SNT2	SANT domain-containing protein 2
YGL218W	YGL218W	Uncharacterized protein YGL218W
YGL235W	YGL235W	Uncharacterized protein YGL235W
YGR016W	YGR016W	Uncharacterized membrane protein YGR016W
YGR018C	YGR018C	Putative uncharacterized protein YGR018C
YGR176W	YGR176W	Putative uncharacterized protein YGR176W
YGR182C	YGR182C	Uncharacterized protein YGR182C
YGR250C	YGR250C	Uncharacterized RNA-binding protein YGR250C
YHL029C	YHL029C	Uncharacterized protein YHL029C
YHL041W	YHL041W	Putative uncharacterized protein YHL041W
YHR151C	YHR151C	Uncharacterized protein YHR151C
YIL024C	YIL024C	Uncharacterized protein YIL024C
YJL017W	YJL017W	Putative uncharacterized protein YJL017W
YKL098W	YKL098W	Uncharacterized protein YKL098W
YKL151C	YKL151C	Uncharacterized protein YKL151C
YLR049C	YLR049C	Uncharacterized protein YLR049C
YLR177W	YLR177W	Uncharacterized protein YLR177W
YLR283W	YLR283W	Uncharacterized protein YLR283W, mitochondrial
YLR374C	YLR374C	Putative uncharacterized protein YLR374C
YLR455W	YLR455W	PWWP domain-containing protein YLR455W
YNL086W	YNL086W	Uncharacterized protein YNL086W
YNL193W	YNL193W	Uncharacterized protein YNL193W
YPR050C	YPR050C	Putative uncharacterized protein YPR050C
YPL066W	YPL066W	Uncharacterized protein YPL066W
YPL070W	MUK1	Protein MUK1
YPL071C	YPL071C	Uncharacterized protein YPL071C
YPL073C	YPL073C	Uncharacterized protein YPL073C
YPL077C	YPL077C	Uncharacterized protein YPL077C
YPL184C	YPL184C	Uncharacterized RNA-binding protein YPL184C
YPR084W	YPR084W	Uncharacterized protein YPR084W
YPR117W	YPR117W	Uncharacterized protein YPR117W
