# Supplementary material for: Antisense-mediated repression of SAGA-dependent genes involves the HIR histone chaperone
Source: Nucleic Acids Res. 2022 Apr 26;50(8):4515–28. doi: 10.1093/nar/gkac264 (PMC9071385; doi:10.1093/nar/gkac264)
Supplement: gkac264_Supplemental_Files [file gkac264_supplemental_files.zip › TableS2_Revised_def.xlsx]

## Sheet: Strains 
Strains	Genotype	Figures
WT (BY4742)	MAT α, his3Δ1, leu2Δ0, lys2Δ0, ura3Δ0	1A
pho84△::HIS3 (FSY4634)	MAT α, pho84∆::HIS3, leu2Δ0, met15Δ0, ura3Δ0	1A, 1B
pho84△::HIS3 rrp6△ (FSY4635)	MAT α, pho84∆::HIS3, rrp6∆::LEU2, met15Δ0, ura3Δ0	1A, 1B
pho84△::HIS3 rrp6△ rpd3△ (FSY7764)	MAT α, pho84∆::HIS3, rrp6∆::LEU2, rpd3∆::KanMX6, met15Δ0, ura3Δ0	1B
pho84△::HIS3 rrp6△ hir1△ (FSY7759)	MAT α, pho84∆::HIS3, rrp6∆::LEU2, hir1∆::KanMX6, met15Δ0, ura3Δ0	1B
pho84△::HIS3 rrp6△ hir2△ (FSY7761)	MAT α, pho84∆::HIS3, rrp6∆::LEU2, hir2∆::KanMX6, met15Δ0, ura3Δ0	1B, S1B
pho84△::HIS3 rrp6△ hir3△ (FSY7762)	MAT α, pho84∆::HIS3, rrp6∆::LEU2, hir3∆::KanMX6, met15Δ0, ura3Δ0	1B
pho84△::HIS3 rrp6△ hpc2△ (FSY7763)	MAT α, pho84∆::HIS3, rrp6∆::LEU2, hpc2∆::KanMX6, met15Δ0, ura3Δ0	1B
pho84△::HIS3 rrp6△ rpd3△ (FSY9355)	MAT α, pho84∆::HIS3, rrp6∆::LEU2, rpd3∆::URA3, met15Δ0	S1B
pho84△::HIS3 rrp6△ hir2△ rpd3△ (FSY9356)	MAT α, pho84∆::HIS3, rrp6∆::LEU2, hir2∆::KanMX6, rpd3∆::URA3, met15Δ0	S1B
pho84△::HIS3-NatMX6, rrp6△	MAT α, can1∆::STE2pr-URA3, lyp1∆, ura3∆0, met15Δ0, pho84∆::HIS3-NatMX6, rrp6∆::LEU2	1C
w303 RRP6 (FSY4976)	MAT a, leu2-3,112, trp1-1, can1-100, ura3-1, ade2-1, his3-11,15	1E, S1C, 1F
hir1△ RRP6 (FSY5331)	MAT a, hir1△::LEU2, trp1-1, can1-100, ura3-1, ade2-1, his3-11,15	1E, S1C
hir2△ RRP6 (FSY5333)	MAT a, hir2△::LEU2, trp1-1, can1-100, ura3-1, ade2-1, his3-11,15	1E, S1C
w303 rrp6△ (FSY3117)	MAT a, rrp6::KanMX6, leu2-3,112, trp1-1, can1-100, ura3-1, ade2-1, his3-11,15	1E, S1C
hir1△ rrp6△ (FSY5332)	MAT a, hir1△::LEU2, rrp6::KanMX6, trp1-1, can1-100, ura3-1, ade2-1, his3-11,15	1E, S1C
hir2△ rrp6△ (FSY5334)	MAT a, hir2△::LEU2, rrp6::KanMX6, trp1-1, can1-100, ura3-1, ade2-1, his3-11,15	1E, S1C
w303 hir2△ (FSY9357)	MAT a, hir2△::HIS3, leu2-3,112, trp1-1, can1-100, ura3-1, ade2-1	1F
Nrd1-AA (FSY5329)	MAT a, tor1-1, fpr1::NAT, RPL13A-2×FKBP12::TRP1, NRD1-FRB::KanMX6, bar1::LEU2, his3-11,15, ura3-1, ade2-1	2, 5A, 5B, 5D, S1
Nrd1-AA hir2△ (FSY8647)	MAT a, tor1-1, fpr1::NAT, RPL13A-2×FKBP12::TRP1, NRD1-FRB::KanMX6, bar1::LEU2, hir2△::HIS3, ura3-1, ade2-1	2, 5A, 5B, 5D, S1
Nrd1-AA Free-MNase (FSY8967)	MAT a, tor1-1, fpr1::NAT, RPL13A-2×FKBP12::TRP1, NRD1-FRB::KanMX6, bar1::LEU2, pREB1-3XFLAG-MNase-URA3, his3-11,15, ade2-1	S2A
Nrd1-AA HIR2-MNase (FSY8968)	MAT a, tor1-1, fpr1::NAT, RPL13A-2×FKBP12::TRP1, NRD1-FRB::KanMX6, bar1::LEU2, HIR2-3XFLAG-MNase-HphMX6, his3-11,15, ura3-1, ade2-1	2B, 2D, 2F, 2H, 3D, S2A, S2B, S2E, S2F
Nrd1-AA pGAL-H3-3XHA-URA3	MAT a, tor1-1, fpr1::NAT, RPL13A-2×FKBP12::TRP1, NRD1-FRB::KanMX6, bar1::LEU2, his3-11,15, ade2-1 pRS316-pGAL1-H3-3XHA-URA3	3C, 3E, 3F, 3G, 3H, 4E, S2D, S2G
Nrd1-AA hir2△ pGAL-H3-3XHA-URA3	MAT a, tor1-1, fpr1::NAT, RPL13A-2×FKBP12::TRP1, NRD1-FRB::KanMX6, bar1::LEU2, hir2△::HIS3, ade2-1 pRS316-pGAL1-H3-3XHA-URA3	3G
Nrd1-AA TBP-MNase (FSY8645)	MAT a, tor1-1, fpr1::NAT, RPL13A-2×FKBP12::TRP1, NRD1-FRB::KanMX6, bar1::LEU2, SPT15-3XFLAG-MNase-HphMX6, his3-11,15, ura3-1, ade2-1	5C
Nrd1-AA TBP-MNase hir2△ (FSY8646)	MAT a, tor1-1, fpr1::NAT, RPL13A-2×FKBP12::TRP1, NRD1-FRB::KanMX6, bar1::LEU2, SPT15-3XFLAG-MNase-HphMX6, hir2△::HIS3, ura3-1, ade2-1	5C
w303 pRS426-Empty (FSY9049)	MAT a, leu2-3,112, trp1-1, can1-100, ura3-1, ade2-1, his3-11,15 + 2micron pRS426-URA3	6B
w303 pRS426-PHO4 (FSY9051)	MAT a, leu2-3,112, trp1-1, can1-100, ura3-1, ade2-1, his3-11,15 + 2micron pRS426-PHO4-URA3	6B
w303 hir2△ pRS426-Empty (FSY9047)	MAT a, hir2△::LEU2, trp1-1, can1-100, ura3-1, ade2-1, his3-11,15 + 2micron pRS426-URA3	6B
w303 hir2△ pRS426-PHO4 (FSY9048)	MAT a, hir2△::LEU2, trp1-1, can1-100, ura3-1, ade2-1, his3-11,15 + 2micron pRS426-PHO4-URA3	6B
Reb1-AA (FSY8558)	MATa tor1-1 fpr1::loxP-LEU2-loxP RPL13A-2×FKBP12::loxP, REB1-FRB::KanMX6, bar1::URA3, ade 2-1 trp1-1 can1-100, his3-11,15	6C
Reb1-AA hir2△ (FSY9046)	MATa tor1-1 fpr1::loxP-LEU2-loxP RPL13A-2×FKBP12::loxP, REB1-FRB::KanMX6, hir2△::HIS3, ade 2-1 trp1-1 can1-100	6C

## Sheet: Oligos
Oligo	Sequence	Comments
PHO84_Fwd	CCGTCAATAAAGATACTATTCATGTTGCTG
PHO84_Rev	AAAATCATTCAAATGGTTGTGGAAGGC
PHO5_Fwd	CTTGGGACTACGATGCCAA
PHO5_Rev	ACTTCAAATGCACACCACGA
SCR1_Fwd	AACCGTCTTTCCTCCGTCGTAA
SCR1_Rev	CTACCTTGCCGCACCAGACA
VAC7_Fwd	TCGTTTCATCTCAGGCAAGTT
VAC7_Rev	TGTTTCTGTCTCTACAGTGAGCTTT
PHO23_Fwd	CATGGCGTGTTACGTGTTTC
PHO23_Rev	TGCAAATACGCGATTAGCTCT
EPL1_Fwd	CACGATCCGACCACAAAAT
EPL1_Rev	GGAACGCGATGTGGTGTAAT
RAM2_Fwd	GCGGGAATACAACAATGTCA
RAM2_Rev	CACTGCTGCAACCTTCAAAA
SPT15_Fwd	GCCAACAACAAGCTGAATTCAAGC
SPT15_Rev	CCACCGTATTCGCGGGCATTTG
HXK1_Fwd	ATGGACCAAGGGTTTCGATATTCC
HXK1_Rev	ATCTTAGTCTCTGGGTCAGTGTAGT
MEH1_Fwd	ACAAATGCGGTTGAAGGAAC
MEH1_Rev	CCTGCACTCCTTTCGTCTTC
RIF2_Fwd	GCGAGTGGACCATGTTTTCT
RIF2_Rev	CTGAAACTGCACGGTCGATA
BXI1_Fwd	GCGGTTTATGCACAAGGTTT
BXI1_Rev	CTCGTAGTCTTCGGGACGAG
IES4_Fwd	AGGATACAAGCCCTCCCTCT
IES4_Rev	TAAACTCGCTTCCCCTTTGA	Cloning of Empty-gDNA-URA3
OFS2869	TTTATAGGTTAAGGATAGTAAAGGAATACAGGTAAG
OFS2870	ACTCACAAATTAGATAATTATCCTATAAATATAACGTTTTTGAACAC
OFS2871	TAGGATAATTATCTAATTTGTGAGTTTAGTATACATGC
OFS2872	TCCTTTACTATCCTTAACCTATAAAAATAGGCGTATCACGAG	Cloning of PHO84 AS-gDNA-URA3
OFS2886	AAGCTTCTGCCAATCGCAGCTC
OFS2887	ATCCACATACCTAATATTATTGCC
OFS2888	CAATTGATTTTGAAGAGAATGTG
OFS3017	GAGCTGCGATTGGCAGAAGCTTAAATGGAGAGGTGCCATCATGTTTTAGAGCTAGAAATAGCAAG
